# Supplementary material for: Compression Behavior and Vibrational Properties of New Energetic Material LLM-105 Analyzed Using the Dispersion-Corrected Density Functional Theory
Source: Molecules. 2021 Nov 12;26(22):6831. doi: 10.3390/molecules26226831 (PMC8625217; doi:10.3390/molecules26226831)
Supplement: Supplementary file 1 [file molecules-26-06831-s001.zip]

Archive with 1 entries (1 files):
- molecules-1404870-supplementary.pdf
